# Supplementary material for: Scoring Amino Acid Mutations to Predict Avian-to-Human Transmission of Avian Influenza Viruses
Source: Molecules. 2018 Jun 29;23(7):1584. doi: 10.3390/molecules23071584 (PMC6100476; doi:10.3390/molecules23071584)
Supplement: Supplementary file 1 [file molecules-23-01584-s001.zip › Table S2.xlsx]

## Sheet: mds_class
Class	ID	FC1	FC2	Nomenclatury	Subtype	Year
c1	EPI_ISL_12597	-5.0807	16.5427	A/Korea/KBNP-0028/2000	H9N2	2000
c1	EPI_ISL_128317	-4.9578	14.4379	A/Mexico/InDRE7218/2012	H7N3	2012
c1	EPI_ISL_140	-3.43604	17.4582	A/Hong_Kong/1073/1999	H9N2	1999
c1	EPI_ISL_140388	-4.70867	15.0785	A/Bangladesh/0994/2011	H9N2	2011
c1	EPI_ISL_171318	-4.78496	14.3423	A/Italy/3/2013	H7N7	2013
c1	EPI_ISL_3547	-4.95515	14.6727	A/Netherlands/219/2003	H7N7	2003
c1	EPI_ISL_5873	-4.95668	14.4195	A/Canada/rv504/2004	H7N3	2004
c1	EPI_ISL_965	-4.38824	12.5565	A/Hong_Kong/482/1997	H5N1	1997
c2	EPI_ISL_10049	-11.5325	1.66034	A/Thailand/676/2005	H5N1	2005
c2	EPI_ISL_10391	-11.1418	-0.350398	A/China/GD01/2006	H5N1	2006
c2	EPI_ISL_109928	-11.3163	-0.73955	A/Viet_Nam/1203/2004	H5N1	2004
c2	EPI_ISL_110159	-10.9864	-0.785368	A/Cambodia/W0112303/2012	H5N1	2012
c2	EPI_ISL_110187	-11.3063	-0.902867	A/Thailand/1(KAN-1)/2004	H5N1	2004
c2	EPI_ISL_11485	-11.3063	-0.902867	A/Thailand/16/2004	H5N1	2004
c2	EPI_ISL_120244	-10.5398	-1.04021	A/Egypt/2472-NAMRU3/2008	H5N1	2008
c2	EPI_ISL_120253	-10.5563	-1.04017	A/Egypt/9538-NAMRU3/2009	H5N1	2009
c2	EPI_ISL_120259	-9.95049	-1.06299	A/Egypt/4935-NAMRU3/2009	H5N1	2009
c2	EPI_ISL_120275	-10.5563	-1.04017	A/Egypt/N0544/2011	H5N1	2011
c2	EPI_ISL_120276	-10.9946	-1.21594	A/Egypt/N6322/2011	H5N1	2011
c2	EPI_ISL_120277	-10.5563	-1.04017	A/Egypt/N6658/2011	H5N1	2011
c2	EPI_ISL_120278	-10.9946	-1.21594	A/Egypt/N0677/2011	H5N1	2011
c2	EPI_ISL_120279	-10.5563	-1.04017	A/Egypt/N6774/2011	H5N1	2011
c2	EPI_ISL_120280	-10.9946	-1.21594	A/Egypt/N6828/2011	H5N1	2011
c2	EPI_ISL_120282	-10.9946	-1.21594	A/Egypt/N7562/2011	H5N1	2011
c2	EPI_ISL_120283	-10.5563	-1.04017	A/Egypt/N7592/2011	H5N1	2011
c2	EPI_ISL_120284	-10.5563	-1.04017	A/Egypt/N7724/2011	H5N1	2011
c2	EPI_ISL_120285	-10.9946	-1.21594	A/Egypt/N09966/2011	H5N1	2011
c2	EPI_ISL_120286	-10.9946	-1.21594	A/Egypt/N11126/2011	H5N1	2011
c2	EPI_ISL_120288	-10.9946	-1.21594	A/Egypt/N11470/2011	H5N1	2011
c2	EPI_ISL_120289	-10.9946	-1.21594	A/Egypt/N14976/2011	H5N1	2011
c2	EPI_ISL_120290	-10.9946	-1.21594	A/Egypt/N10621/2011	H5N1	2011
c2	EPI_ISL_121541	-11.3151	-0.884101	A/Indonesia/5/2005	H5N1	2005
c2	EPI_ISL_12401	-10.32	0.0617366	A/Beijing/01/2003	H5N1	2003
c2	EPI_ISL_124114	-11.3063	-0.902867	A/Indonesia/UT3006/2005	H5N1	2005
c2	EPI_ISL_13895	-11.0044	-0.642909	A/China/GD02/2006	H5N1	2006
c2	EPI_ISL_141267	-10.0688	-1.28251	A/Bangladesh/5487/2011	H5N1	2011
c2	EPI_ISL_143488	-10.9864	-0.785368	A/Vietnam/VP12-3/2012	H5N1	2012
c2	EPI_ISL_150052	-10.8291	-1.12641	A/Indonesia/NIHRD7988/2008	H5N1	2008
c2	EPI_ISL_150550	-11.0588	-0.896966	A/Indonesia/NIHRD10364/2010	H5N1	2010
c2	EPI_ISL_150551	-10.9291	-0.952127	A/Indonesia/NIHRD10623/2010	H5N1	2010
c2	EPI_ISL_150573	-10.8317	-0.920393	A/Indonesia/NIHRD10459/2010	H5N1	2010
c2	EPI_ISL_151057	-10.7962	-1.14693	A/Indonesia/NIHRD11454/2011	H5N1	2011
c2	EPI_ISL_162424	-11.2311	-0.37669	A/Cambodia/X0817302/2013	H5N1	2013
c2	EPI_ISL_162425	-11.2299	-0.404982	A/Cambodia/X0828324/2013	H5N1	2013
c2	EPI_ISL_16356	-11.1418	-0.350398	A/Jiangsu/2/2007	H5N1	2007
c2	EPI_ISL_16357	-11.1418	-0.350398	A/Jiangsu/1/2007	H5N1	2007
c2	EPI_ISL_166638	-11.2299	-0.404982	A/Cambodia/X0207301/2013	H5N1	2013
c2	EPI_ISL_174851	-10.9822	-1.23713	A/Egypt/MOH-NRC-7271/2014	H5N1	2014
c2	EPI_ISL_174852	-10.9822	-1.23713	A/Egypt/MOH-NRC-7305/2014	H5N1	2014
c2	EPI_ISL_191956	-11.2299	-0.404982	A/Vietnam/VP13-28H/2013	H5N1	2013
c2	EPI_ISL_195244	-11.3063	-0.902867	A/Vietnam/CD12-76/2012	H5N1	2012
c2	EPI_ISL_195245	-11.2299	-0.404982	A/Vietnam/VP39/2013	H5N1	2013
c2	EPI_ISL_195659	-10.9822	-1.23713	A/Egypt/682/2015	H5N1	2015
c2	EPI_ISL_24603	-11.1418	-0.350398	A/Anhui/1/2005	H5N1	2005
c2	EPI_ISL_24604	-11.1418	-0.350398	A/Sichuan/1/2006	H5N1	2006
c2	EPI_ISL_24605	-11.0044	-0.642909	A/Sichuan/2/2006	H5N1	2006
c2	EPI_ISL_24606	-11.1418	-0.350398	A/Anhui/2/2005	H5N1	2005
c2	EPI_ISL_24607	-10.9716	-0.680825	A/Fujian/1/2005	H5N1	2005
c2	EPI_ISL_24608	-11.1418	-0.350398	A/Guangxi/1/2005	H5N1	2005
c2	EPI_ISL_24609	-10.8725	0.0736056	A/Jiangxi/1/2005	H5N1	2005
c2	EPI_ISL_3836	-11.3063	-0.902867	A/Thailand/1(KAN-1)/2004	H5N1	2004
c2	EPI_ISL_3837	-11.3063	-0.902867	A/Thailand/2(SP-33)/2004	H5N1	2004
c2	EPI_ISL_4046	-11.3063	-0.902867	A/Thailand/5(KK-494)/2004	H5N1	2004
c2	EPI_ISL_4156	-11.0175	-0.766158	A/Viet_Nam/1203/2004	H5N1	2004
c2	EPI_ISL_5729	-11.3151	-0.884101	A/Indonesia/5/2005	H5N1	2005
c2	EPI_ISL_5751	-10.3311	-0.219545	A/Indonesia/CDC594/2006	H5N1	2006
c2	EPI_ISL_5752	-10.3311	-0.219545	A/Indonesia/CDC595/2006	H5N1	2006
c2	EPI_ISL_5753	-10.3311	-0.219545	A/Indonesia/CDC596/2006	H5N1	2006
c2	EPI_ISL_5754	-10.3311	-0.219545	A/Indonesia/CDC597/2006	H5N1	2006
c2	EPI_ISL_5756	-10.8276	-1.12644	A/Indonesia/CDC523/2006	H5N1	2006
c2	EPI_ISL_5769	-10.3311	-0.219545	A/Indonesia/CDC625L/2006	H5N1	2006
c2	EPI_ISL_5771	-10.8276	-1.12644	A/Indonesia/CDC669/2006	H5N1	2006
c2	EPI_ISL_5772	-10.8276	-1.12644	A/Indonesia/CDC669P/2006	H5N1	2006
c2	EPI_ISL_5773	-10.3556	-1.19691	A/Indonesia/CDC699/2006	H5N1	2006
c2	EPI_ISL_5776	-10.8276	-1.12644	A/Indonesia/CDC739/2006	H5N1	2006
c2	EPI_ISL_5778	-10.8276	-1.12644	A/Indonesia/CDC759/2006	H5N1	2006
c2	EPI_ISL_6487	-10.8276	-1.12644	A/Indonesia/CDC938/2006	H5N1	2006
c2	EPI_ISL_6489	-10.8276	-1.12644	A/Indonesia/CDC940/2006	H5N1	2006
c2	EPI_ISL_6490	-10.8276	-1.12644	A/Indonesia/CDC835/2006	H5N1	2006
c2	EPI_ISL_6491	-10.8276	-1.12644	A/Indonesia/CDC836/2006	H5N1	2006
c2	EPI_ISL_6492	-10.8276	-1.12644	A/Indonesia/CDC836T/2006	H5N1	2006
c2	EPI_ISL_6493	-10.8276	-1.12644	A/Indonesia/CDC887/2006	H5N1	2006
c2	EPI_ISL_73294	-11.1418	-0.350398	A/Zhejiang/1/2006	H5N1	2006
c2	EPI_ISL_73298	-11.1418	-0.350398	A/Sichuan/3/2006	H5N1	2006
c2	EPI_ISL_73302	-10.9818	-0.644629	A/Anhui/1/2007	H5N1	2007
c2	EPI_ISL_73303	-10.9716	-0.680825	A/Hunan/1/2008	H5N1	2008
c2	EPI_ISL_73305	-11.0044	-0.642909	A/Guangxi/1/2008	H5N1	2008
c2	EPI_ISL_73306	-11.1418	-0.350398	A/Guangdong/1/2008	H5N1	2008
c2	EPI_ISL_73309	-11.2661	2.09583	A/Guizhou/1/2009	H5N1	2009
c2	EPI_ISL_73312	-11.144	-0.429292	A/Shandong/1/2009	H5N1	2009
c2	EPI_ISL_73313	-11.0044	-0.642909	A/Xinjiang/1/2009	H5N1	2009
c2	EPI_ISL_73320	-11.1517	-0.369066	A/Anhui/1/2006	H5N1	2006
c2	EPI_ISL_76081	-11.4056	-0.194063	A/Hubei/1/2010	H5N1	2010
c2	EPI_ISL_77971	-11.4921	2.60454	A/Thailand/WRAIR1720H/2004	H5N1	2004
c2	EPI_ISL_77973	-11.3063	-0.902867	A/Thailand/WRAIR1722H/2004	H5N1	2004
c2	EPI_ISL_77974	-11.3063	-0.902867	A/Thailand/WRAIR1723H/2004	H5N1	2004
c2	EPI_ISL_77975	-11.3063	-0.902867	A/Thailand/WRAIR1724H/2004	H5N1	2004
c2	EPI_ISL_79677	-11.0044	-0.642909	A/Hunan/1/2006	H5N1	2006
c2	EPI_ISL_79678	-11.1418	-0.350398	A/Guangdong/1/2006	H5N1	2006
c2	EPI_ISL_79680	-11.1418	-0.350398	A/Hubei/1/2006	H5N1	2006
c2	EPI_ISL_79681	-10.5563	-1.04017	A/Xinjiang/1/2006	H5N1	2006
c2	EPI_ISL_79682	-11.0044	-0.642909	A/Fujian/1/2007	H5N1	2007
c2	EPI_ISL_79684	-11.1418	-0.350398	A/Jiangsu/2/2007	H5N1	2007
c2	EPI_ISL_79685	-11.1418	-0.350398	A/Beijing/1/2009	H5N1	2009
c2	EPI_ISL_79686	-11.0238	-0.283222	A/Hunan/1/2009	H5N1	2009
c2	EPI_ISL_98854	-10.9291	-0.952127	A/Indonesia/NIHRD11767/2011	H5N1	2011
c2	EPI_ISL_98855	-10.9291	-0.952127	A/Indonesia/NIHRD11771/2011	H5N1	2011
c3	EPI_ISL_138737	3.71182	-0.37851	A/Shanghai/1/2013	H7N9	2013
c3	EPI_ISL_138738	3.71182	-0.37851	A/Shanghai/2/2013	H7N9	2013
c3	EPI_ISL_139498	3.71182	-0.37851	A/Hangzhou/2/2013	H7N9	2013
c3	EPI_ISL_139499	3.71182	-0.37851	A/Hangzhou/3/2013	H7N9	2013
c3	EPI_ISL_139649	3.71182	-0.37851	A/Shanghai/3/2013	H7N9	2013
c3	EPI_ISL_139651	3.71182	-0.37851	A/Zhejiang/01/2013	H7N9	2013
c3	EPI_ISL_139652	3.71182	-0.37851	A/Zhejiang/1/2013	H7N9	2013
c3	EPI_ISL_139653	3.71182	-0.37851	A/Zhejiang/2/2013	H7N9	2013
c3	EPI_ISL_140356	3.71182	-0.37851	A/Taiwan/1/2013	H7N9	2013
c3	EPI_ISL_141158	3.71182	-0.37851	A/Jiangsu/01/2013	H7N9	2013
c3	EPI_ISL_141159	2.92731	-1.27456	A/shanghai/05/2013	H7N9	2013
c3	EPI_ISL_141160	2.777	0.0434347	A/Shanghai/07/2013	H7N9	2013
c3	EPI_ISL_141162	3.71182	-0.37851	A/Jiangsu/02/2013	H7N9	2013
c3	EPI_ISL_141163	3.71182	-0.37851	A/jiangsu/03/2013	H7N9	2013
c3	EPI_ISL_141164	3.71182	-0.37851	A/Jiangsu/04/2013	H7N9	2013
c3	EPI_ISL_141165	3.71182	-0.37851	A/Beijing/01-A/2013	H7N9	2013
c3	EPI_ISL_141166	3.71182	-0.37851	A/Shanghai/06-A/2013	H7N9	2013
c3	EPI_ISL_141168	3.71182	-0.37851	A/Shanghai/11/2013	H7N9	2013
c3	EPI_ISL_141170	2.777	0.0434347	A/Shanghai/13/2013	H7N9	2013
c3	EPI_ISL_141171	3.71182	-0.37851	A/Shanghai/14/2013	H7N9	2013
c3	EPI_ISL_141172	3.71182	-0.37851	A/Shanghai/17/2013	H7N9	2013
c3	EPI_ISL_141173	3.71182	-0.37851	A/Shanghai/8/2013	H7N9	2013
c3	EPI_ISL_141174	3.71182	-0.37851	A/Shanghai/9/2013	H7N9	2013
c3	EPI_ISL_141175	3.71182	-0.37851	A/Zhejiang/02/2013	H7N9	2013
c3	EPI_ISL_141176	3.71182	-0.37851	A/Shanghai/15/2013	H7N9	2013
c3	EPI_ISL_141178	2.777	0.0434347	A/Henan/01/2013	H7N9	2013
c3	EPI_ISL_141179	2.777	0.0434347	A/Shandong/01/2013	H7N9	2013
c3	EPI_ISL_141180	3.71182	-0.37851	A/Fujian/01/2013	H7N9	2013
c3	EPI_ISL_141181	2.777	0.0434347	A/Jiangxi/01/2013	H7N9	2013
c3	EPI_ISL_141183	2.777	0.0434347	A/Hunan/02/2013	H7N9	2013
c3	EPI_ISL_141184	3.71182	-0.37851	A/Jiangsu/05/2013	H7N9	2013
c3	EPI_ISL_141185	3.71182	-0.37851	A/Jiangsu/06/2013	H7N9	2013
c3	EPI_ISL_141186	2.777	0.0434347	A/Jiangsu/07/2013	H7N9	2013
c3	EPI_ISL_141187	3.71182	-0.37851	A/Jiangsu/08/2013	H7N9	2013
c3	EPI_ISL_141190	3.71182	-0.37851	A/Anhui/02/2013	H7N9	2013
c3	EPI_ISL_141191	3.71182	-0.37851	A/Anhui/03/2013	H7N9	2013
c3	EPI_ISL_141601	3.71182	-0.37851	A/Nanjing/M2/2013	H7N9	2013
c3	EPI_ISL_142858	2.777	0.0434347	A/Shandong/0068A/2013	H7N9	2013
c3	EPI_ISL_143658	3.71182	-0.37851	A/Nanjing/f0874/2013	H7N9	2013
c3	EPI_ISL_143663	2.777	0.0434347	A/Nanjing/3/2013	H7N9	2013
c3	EPI_ISL_143664	3.71182	-0.37851	A/Nanjing/5/2013	H7N9	2013
c3	EPI_ISL_145651	3.71182	-0.37851	A/Wuxi/1/2013	H7N9	2013
c3	EPI_ISL_145652	3.71182	-0.37851	A/Wuxi/2/2013	H7N9	2013
c3	EPI_ISL_146161	3.71182	-0.37851	A/Jiangsu/1/2013	H7N9	2013
c3	EPI_ISL_146436	3.71182	-0.37851	A/Jiangsu/2/2013	H7N9	2013
c3	EPI_ISL_146437	3.71182	-0.37851	A/Jiangsu/1/2013	H7N9	2013
c3	EPI_ISL_148417	3.13574	-0.334727	A/Guangdong/1/2013	H7N9	2013
c3	EPI_ISL_148696	2.777	0.0434347	A/Changsha/1/2013	H7N9	2013
c3	EPI_ISL_148697	2.777	0.0434347	A/Changsha/2/2013	H7N9	2013
c3	EPI_ISL_148728	3.71182	-0.37851	A/Zhejiang/22/2013	H7N9	2013
c3	EPI_ISL_151417	3.14503	2.02846	A/Hong_Kong/5942/2013	H7N9	2013
c3	EPI_ISL_153003	3.71182	-0.37851	A/Nanjing/2/2013	H7N9	2013
c3	EPI_ISL_153004	3.71182	-0.37851	A/Nanjing/4/2013	H7N9	2013
c3	EPI_ISL_153007	3.71182	-0.37851	A/Zhenjiang/1/2013	H7N9	2013
c3	EPI_ISL_153008	3.71182	-0.37851	A/Wuxi/3/2013	H7N9	2013
c3	EPI_ISL_153009	3.71182	-0.37851	A/Wuxi/4/2013	H7N9	2013
c3	EPI_ISL_153010	3.71182	-0.37851	A/Suzhou/3/2013	H7N9	2013
c3	EPI_ISL_153011	3.71182	-0.37851	A/Nanjing/6/2013	H7N9	2013
c3	EPI_ISL_153012	3.71182	-0.37851	A/Suzhou/5/2013	H7N9	2013
c3	EPI_ISL_153013	3.71182	-0.37851	A/Nanjing/7/2013	H7N9	2013
c3	EPI_ISL_153064	3.31876	4.67427	A/Hong_Kong/308/2014	H9N2	2014
c3	EPI_ISL_153078	3.71182	-0.37851	A/Xuzhou/1/2013	H7N9	2013
c3	EPI_ISL_153338	3.65895	0.0318761	A/Hong_Kong/734/2014	H7N9	2014
c3	EPI_ISL_154553	3.13574	-0.334727	A/Hong_Kong/2212982/2014	H7N9	2014
c3	EPI_ISL_154827	3.13574	-0.334727	A/Huizhou/01/2013	H7N9	2013
c3	EPI_ISL_155653	3.71182	-0.37851	A/Shanghai/5190T/2013	H7N9	2013
c3	EPI_ISL_156471	3.13574	-0.334727	A/Hong_Kong/3263/2014	H7N9	2014
c3	EPI_ISL_157284	2.777	0.0434347	A/Henan/02/2013	H7N9	2013
c3	EPI_ISL_157285	4.23503	-0.0119068	A/Hunan/0070/2013	H7N9	2013
c3	EPI_ISL_157286	3.71182	-0.37851	A/Beijing/02/2013	H7N9	2013
c3	EPI_ISL_157287	2.777	0.0434347	A/Anhui/04/2013	H7N9	2013
c3	EPI_ISL_157288	3.71182	-0.37851	A/Fujian/02/2013	H7N9	2013
c3	EPI_ISL_157290	3.71182	-0.37851	A/Fujian/04/2013	H7N9	2013
c3	EPI_ISL_157292	3.71182	-0.37851	A/Fujian/05/2013	H7N9	2013
c3	EPI_ISL_157293	2.777	0.0434347	A/Hebei/01/2013	H7N9	2013
c3	EPI_ISL_157294	3.13574	-0.334727	A/Guangxi/08970/2014	H7N9	2014
c3	EPI_ISL_157295	3.13574	-0.334727	A/Guangxi/08971/2014	H7N9	2014
c3	EPI_ISL_157296	3.13574	-0.334727	A/Guangxi/08309/2014	H7N9	2014
c3	EPI_ISL_157703	1.48739	-1.17589	A/Hong_Kong/8113530/2014	H7N9	2014
c3	EPI_ISL_157771	3.71182	-0.37851	A/Guizhou/01502/2014	H7N9	2014
c3	EPI_ISL_159071	3.37761	-0.425127	A/Guangdong/DG-03/2013	H7N9	2013
c3	EPI_ISL_159072	3.13574	-0.334727	A/Guangdong/YJ-04/2013	H7N9	2013
c3	EPI_ISL_159073	3.13574	-0.334727	A/Guangdong/YJ-05/2013	H7N9	2013
c3	EPI_ISL_160435	3.72633	0.324147	A/Taiwan/1/2014	H7N9	2014
c3	EPI_ISL_160436	3.71182	-0.37851	A/Taiwan/2/2014	H7N9	2014
c3	EPI_ISL_161665	3.72111	1.98468	A/Jilin/10117/2014	H7N9	2014
c3	EPI_ISL_162351	3.71182	-0.37851	A/Anhui/1-DEWH730/2013	H7N9	2013
c3	EPI_ISL_162470	3.71182	-0.37851	A/Shanghai/01/2014	H7N9	2014
c3	EPI_ISL_162618	3.71182	-0.37851	A/Shantou/1001/2014	H7N9	2014
c3	EPI_ISL_162619	3.71182	-0.37851	A/Shantou/1002/2014	H7N9	2014
c3	EPI_ISL_162620	3.71182	-0.37851	A/Shantou/1003/2014	H7N9	2014
c3	EPI_ISL_162621	3.71182	-0.37851	A/Shantou/1004/2014	H7N9	2014
c3	EPI_ISL_163998	3.71182	-0.37851	A/Jiaxing/20/2014	H7N9	2014
c3	EPI_ISL_163999	3.71182	-0.37851	A/Hangzhou/30/2014	H7N9	2014
c3	EPI_ISL_164001	3.71182	-0.37851	A/Hangzhou/38/2014	H7N9	2014
c3	EPI_ISL_164002	3.71182	-0.37851	A/Hangzhou/39/2014	H7N9	2014
c3	EPI_ISL_164003	3.71182	-0.37851	A/Hangzhou/40/2014	H7N9	2014
c3	EPI_ISL_164004	3.58692	2.08024	A/Hangzhou/49/2014	H7N9	2014
c3	EPI_ISL_164005	3.71182	-0.37851	A/Shaoxing/70/2014	H7N9	2014
c3	EPI_ISL_164006	3.71182	-0.37851	A/Hangzhou/112/2014	H7N9	2014
c3	EPI_ISL_164007	3.71182	-0.37851	A/Hangzhou/118/2014	H7N9	2014
c3	EPI_ISL_166324	3.72633	0.324147	A/Taiwan/3/2013	H7N9	2013
c3	EPI_ISL_166490	3.71182	-0.37851	A/Shanghai/MH01/2013	H7N9	2013
c3	EPI_ISL_169131	3.71182	-0.37851	A/Zhejiang/17/2014	H7N9	2014
c3	EPI_ISL_169442	2.07979	-0.341384	A/Hong_Kong/8194273/2014	H7N9	2014
c3	EPI_ISL_170981	3.72813	0.499776	A/Hong_Kong/2550/2015	H7N9	2015
c3	EPI_ISL_171342	3.71182	-0.37851	A/British_Columbia/1/2015	H7N9	2015
c3	EPI_ISL_172816	3.72813	0.499776	A/Guangdong/15SF018/2015	H7N9	2015
c3	EPI_ISL_172820	3.13574	-0.334727	A/Xinjiang/05845/2015	H7N9	2015
c3	EPI_ISL_172821	3.71182	-0.37851	A/Jiangsu/06306/2014	H7N9	2014
c3	EPI_ISL_172822	3.14503	2.02846	A/Guizhou/03240/2015	H7N9	2015
c3	EPI_ISL_172823	3.72813	0.499776	A/Guangdong/02496/2014	H7N9	2014
c3	EPI_ISL_172824	3.13574	-0.334727	A/XinjiangBintuan/99117/2014	H7N9	2014
c3	EPI_ISL_172825	3.13574	-0.334727	A/XinjiangBintuan/99118/2014	H7N9	2014
c3	EPI_ISL_172826	3.31672	-0.399542	A/Xinjiang/98692/2014	H7N9	2014
c3	EPI_ISL_172827	2.60674	0.375928	A/Jiangsu/98342/2014	H7N9	2014
c3	EPI_ISL_173033	3.72813	0.499776	A/Hong_Kong/8130773/2015	H7N9	2015
c3	EPI_ISL_178261	0.193948	-0.489826	A/Yunnan/14563/2015	H5N6	2015
c3	EPI_ISL_188972	3.71182	-0.37851	A/Anhui/DEWH72-02/2013	H7N9	2013
c3	EPI_ISL_188973	3.71182	-0.37851	A/Anhui/DEWH72-03/2013	H7N9	2013
c3	EPI_ISL_188974	3.71182	-0.37851	A/Anhui/DEWH72-04/2013	H7N9	2013
c3	EPI_ISL_188975	3.71182	-0.37851	A/Anhui/DEWH72-05/2013	H7N9	2013
c3	EPI_ISL_188976	3.71182	-0.37851	A/Anhui/DEWH72-06/2013	H7N9	2013
c3	EPI_ISL_188977	3.71182	-0.37851	A/Anhui/DEWH72-07/2013	H7N9	2013
c3	EPI_ISL_188979	3.71182	-0.37851	A/Anhui/DEWH72-09/2013	H7N9	2013
c3	EPI_ISL_190393	3.71182	-0.37851	A/Anhui/1-JCVI1_RG2/2013	H7N9	2013
c3	EPI_ISL_190397	3.71182	-0.37851	A/Anhui/1-BALF_RG8/2013	H7N9	2013
c3	EPI_ISL_190402	3.71182	-0.37851	A/Anhui/1-BALF_RG21/2013	H7N9	2013
c3	EPI_ISL_190403	3.71182	-0.37851	A/Anhui/1-BALF_RG20/2013	H7N9	2013
c3	EPI_ISL_190407	3.71182	-0.37851	A/Anhui/1-BALF_RG40/2013	H7N9	2013
c3	EPI_ISL_190410	3.71182	-0.37851	A/Anhui/1-BALF_RG42/2013	H7N9	2013
c3	EPI_ISL_190691	3.6503	-0.357314	A/Quzhou/1/2015	H7N9	2015
c3	EPI_ISL_190692	3.6503	-0.357314	A/Quzhou/2/2015	H7N9	2015
c3	EPI_ISL_192274	3.71182	-0.37851	A/Jiangsu/22184/2015	H7N9	2015
c3	EPI_ISL_192275	3.13754	-0.159099	A/Guangdong/15SF082/2015	H7N9	2015
c3	EPI_ISL_192276	3.71182	-0.37851	A/Guangdong/15SF080/2015	H7N9	2015
c3	EPI_ISL_192277	3.71182	-0.37851	A/Jiangsu/19757/2015	H7N9	2015
c3	EPI_ISL_192278	3.72633	0.324147	A/Jiangsu/18828/2014	H7N9	2014
c3	EPI_ISL_192279	3.74196	1.97733	A/Guangdong/15SF027/2015	H7N9	2015
c3	EPI_ISL_192280	3.71182	-0.37851	A/Zhejiang/6/2015	H7N9	2015
c3	EPI_ISL_192281	3.71182	-0.37851	A/Fujian/6/2015	H7N9	2015
c3	EPI_ISL_192282	3.71182	-0.37851	A/Guangdong/15SF081/2015	H7N9	2015
c3	EPI_ISL_192286	3.71182	-0.37851	A/Hunan/19762/2015	H7N9	2015
c3	EPI_ISL_192287	3.71182	-0.37851	A/Hunan/19763/2015	H7N9	2015
c3	EPI_ISL_192288	3.71182	-0.37851	A/Jiangsu/19758/2015	H7N9	2015
c3	EPI_ISL_192289	2.62835	-0.11689	A/Fujian/17/2015	H7N9	2015
c3	EPI_ISL_192291	3.71182	-0.37851	A/Guangdong/15SF030/2015	H7N9	2015
c3	EPI_ISL_192292	2.43396	-0.0403937	A/Zhejiang/36/2014	H7N9	2014
c3	EPI_ISL_192293	3.71182	-0.37851	A/Zhejiang/1/2015	H7N9	2015
c3	EPI_ISL_192294	3.71182	-0.37851	A/Zhejiang/35/2014	H7N9	2014
c3	EPI_ISL_192295	3.71182	-0.37851	A/Zhejiang/34/2014	H7N9	2014
c3	EPI_ISL_192296	3.72111	1.98468	A/Zhejiang/3/2015	H7N9	2015
c3	EPI_ISL_192297	3.71182	-0.37851	A/Zhejiang/4/2015	H7N9	2015
c3	EPI_ISL_192298	3.71182	-0.37851	A/Zhejiang/5/2015	H7N9	2015
c3	EPI_ISL_192299	3.71182	-0.37851	A/Zhejiang/33/2014	H7N9	2014
c3	EPI_ISL_192300	3.71182	-0.37851	A/Guangdong/15SF020/2015	H7N9	2015
c3	EPI_ISL_192301	3.71363	-0.202881	A/Guangdong/15SF017/2015	H7N9	2015
c3	EPI_ISL_192302	3.60323	2.95852	A/Guangdong/15SF002/2015	H7N9	2015
c3	EPI_ISL_192303	3.71182	-0.37851	A/Fujian/25/2015	H7N9	2015
c3	EPI_ISL_192305	3.71182	-0.37851	A/Fujian/23/2015	H7N9	2015
c3	EPI_ISL_192306	3.71182	-0.37851	A/Fujian/21/2015	H7N9	2015
c3	EPI_ISL_192307	3.6503	-0.357314	A/Fujian/14/2015	H7N9	2015
c3	EPI_ISL_192308	3.71182	-0.37851	A/Fujian/7/2015	H7N9	2015
c3	EPI_ISL_192310	2.07979	-0.341384	A/Guangdong/15SF001/2015	H7N9	2015
c3	EPI_ISL_192313	3.71182	-0.37851	A/Fujian/19/2015	H7N9	2015
c3	EPI_ISL_192314	3.07954	2.29807	A/Fujian/11/2015	H7N9	2015
c3	EPI_ISL_192315	3.21152	2.12362	A/Fujian/8/2015	H7N9	2015
c3	EPI_ISL_192317	3.13574	-0.334727	A/Xinjiang/05915/2014	H7N9	2014
c3	EPI_ISL_192321	3.71182	-0.37851	A/Fujian/5/2015	H7N9	2015
c3	EPI_ISL_192322	3.71182	-0.37851	A/Fujian/22/2014	H7N9	2014
c3	EPI_ISL_192324	3.71182	-0.37851	A/Guangdong/02497/2014	H7N9	2014
c3	EPI_ISL_192326	3.71182	-0.37851	A/Anhui/01876/2014	H7N9	2014
c3	EPI_ISL_192327	3.21438	-0.203311	A/Anhui/01878/2014	H7N9	2014
c3	EPI_ISL_192328	3.21438	-0.203311	A/Anhui/01881/2014	H7N9	2014
c3	EPI_ISL_192329	3.71182	-0.37851	A/Anhui/01882/2014	H7N9	2014
c3	EPI_ISL_192330	3.71182	-0.37851	A/Anhui/01883/2014	H7N9	2014
c3	EPI_ISL_192331	3.13574	-0.334727	A/Anhui/01887/2014	H7N9	2014
c3	EPI_ISL_192333	3.71182	-0.37851	A/Fujian/3/2015	H7N9	2015
c3	EPI_ISL_192334	3.20444	-0.160673	A/Fujian/2/2015	H7N9	2015
c3	EPI_ISL_192335	3.72292	2.16031	A/Fujian/1/2015	H7N9	2015
c3	EPI_ISL_192338	3.71182	-0.37851	A/Fujian/20/2014	H7N9	2014
c3	EPI_ISL_192339	3.13574	-0.334727	A/Xinjiang/98691/2014	H7N9	2014
c3	EPI_ISL_192341	3.10447	-0.31918	A/fujian/16/2014	H7N9	2014
c3	EPI_ISL_192342	3.71182	-0.37851	A/Zhejiang/24/2014	H7N9	2014
c3	EPI_ISL_192343	3.71182	-0.37851	A/Zhejiang/23/2014	H7N9	2014
c3	EPI_ISL_192344	3.71182	-0.37851	A/Zhejiang/22/2014	H7N9	2014
c3	EPI_ISL_192345	3.71182	-0.37851	A/Zhejiang/21/2014	H7N9	2014
c3	EPI_ISL_192346	3.71182	-0.37851	A/Zhejiang/14/2014	H7N9	2014
c3	EPI_ISL_192347	3.71182	-0.37851	A/Zhejiang/19/2014	H7N9	2014
c3	EPI_ISL_192348	3.71182	-0.37851	A/Zhejiang/16/2014	H7N9	2014
c3	EPI_ISL_192349	3.71182	-0.37851	A/Zhejiang/15/2014	H7N9	2014
c3	EPI_ISL_192350	3.71182	-0.37851	A/Zhejiang/13/2014	H7N9	2014
c3	EPI_ISL_192351	3.71182	-0.37851	A/Zhejiang/20/2014	H7N9	2014
c3	EPI_ISL_192356	3.13574	-0.334727	A/Guangdong-Guangzhou/XN09086/2014	H7N9	2014
c3	EPI_ISL_192358	3.13574	-0.334727	A/Guangdong-Guangzhou/XN00588/2014	H7N9	2014
c3	EPI_ISL_192360	3.13574	-0.334727	A/Guangdong-Guangzhou/XN02778/2014	H7N9	2014
c3	EPI_ISL_192361	3.07422	-0.313531	A/Guangdong-Guangzhou/XN00392/2014	H7N9	2014
c3	EPI_ISL_192363	3.13574	-0.334727	A/Guangdong-Guangzhou/XN13392/2014	H7N9	2014
c3	EPI_ISL_192364	3.13574	-0.334727	A/Guangdong-Guangzhou/XN08763/2014	H7N9	2014
c3	EPI_ISL_192365	3.13574	-0.334727	A/Guangdong-Guangzhou/XN08747/2014	H7N9	2014
c3	EPI_ISL_192367	3.13574	-0.334727	A/Guangdong/0024/2014	H7N9	2014
c3	EPI_ISL_192368	3.13574	-0.334727	A/Guangdong-Guangzhou/XN06587/2014	H7N9	2014
c3	EPI_ISL_192369	3.13574	-0.334727	A/Guangdong/0010/2014	H7N9	2014
c3	EPI_ISL_192370	3.13574	-0.334727	A/Guangdong-Guangzhou/XN00457/2014	H7N9	2014
c3	EPI_ISL_192372	3.13574	-0.334727	A/Guangdong-Guangzhou/XN00298/2014	H7N9	2014
c3	EPI_ISL_192373	3.13574	-0.334727	A/Guangdong-Guangzhou/XN05586/2014	H7N9	2014
c3	EPI_ISL_192375	3.13574	-0.334727	A/Guangdong-Guangzhou/XN02933/2014	H7N9	2014
c3	EPI_ISL_192376	3.13574	-0.334727	A/Guangdong-Guangzhou/XN06839/2014	H7N9	2014
c3	EPI_ISL_192377	3.58692	2.08024	A/Shandong/01/2014	H7N9	2014
c3	EPI_ISL_192380	3.13574	-0.334727	A/Xinjiang/75802/2014	H7N9	2014
c3	EPI_ISL_192381	3.71182	-0.37851	A/Jiangxi/27569/2014	H7N9	2014
c3	EPI_ISL_192384	3.14503	2.02846	A/Shandong/02/2014	H7N9	2014
c3	EPI_ISL_192391	3.13574	-0.334727	A/Xinjiang/73030/2014	H7N9	2014
c3	EPI_ISL_192392	3.71182	-0.37851	A/Fujian/15/2014	H7N9	2014
c3	EPI_ISL_192393	3.13574	-0.334727	A/Guangdong/0046/2014	H7N9	2014
c3	EPI_ISL_192394	3.13574	-0.334727	A/Guangdong/0066/2014	H7N9	2014
c3	EPI_ISL_192395	3.13574	-0.334727	A/Guangdong/0069/2014	H7N9	2014
c3	EPI_ISL_192397	3.13574	-0.334727	A/Guangdong/0074/2014	H7N9	2014
c3	EPI_ISL_192398	3.13574	-0.334727	A/Guangdong/0081/2014	H7N9	2014
c3	EPI_ISL_192400	3.13574	-0.334727	A/Guangdong/0071/2014	H7N9	2014
c3	EPI_ISL_192401	3.13574	-0.334727	A/Guangdong/0065/2014	H7N9	2014
c3	EPI_ISL_192402	3.06681	4.22079	A/Guangdong/0048/2014	H7N9	2014
c3	EPI_ISL_192403	3.13574	-0.334727	A/Guangdong/0075/2014	H7N9	2014
c3	EPI_ISL_192405	3.71182	-0.37851	A/Anhui/09186/2014	H7N9	2014
c3	EPI_ISL_192406	3.71182	-0.37851	A/Anhui/09214/2014	H7N9	2014
c3	EPI_ISL_192407	3.71182	-0.37851	A/Anhui/09212/2014	H7N9	2014
c3	EPI_ISL_192408	3.10974	-0.345698	A/Jiangsu/09387/2014	H7N9	2014
c3	EPI_ISL_192409	3.71182	-0.37851	A/Hunan/09191/2014	H7N9	2014
c3	EPI_ISL_192410	3.71182	-0.37851	A/Anhui/09188/2014	H7N9	2014
c3	EPI_ISL_192411	2.26665	-0.268676	A/Fujian/5/2014	H7N9	2014
c3	EPI_ISL_192412	3.71182	-0.37851	A/Beijing/09149/2014	H7N9	2014
c3	EPI_ISL_192414	3.13574	-0.334727	A/Guangdong/0019/2014	H7N9	2014
c3	EPI_ISL_192415	3.14503	2.02846	A/Guangdong/0026/2014	H7N9	2014
c3	EPI_ISL_192416	3.13574	-0.334727	A/Guangdong/0029/2014	H7N9	2014
c3	EPI_ISL_192417	3.13574	-0.334727	A/Guangdong/0031/2014	H7N9	2014
c3	EPI_ISL_192418	3.71182	-0.37851	A/Hunan/12172/2014	H7N9	2014
c3	EPI_ISL_192419	3.71182	-0.37851	A/Hunan/12173/2014	H7N9	2014
c3	EPI_ISL_192420	3.71354	0.328726	A/Fujian/14/2014	H7N9	2014
c3	EPI_ISL_192421	3.71182	-0.37851	A/Fujian/13/2014	H7N9	2014
c3	EPI_ISL_192422	3.71182	-0.37851	A/Fujian/12/2014	H7N9	2014
c3	EPI_ISL_192423	3.71182	-0.37851	A/Fujian/11/2014	H7N9	2014
c3	EPI_ISL_192424	3.71182	-0.37851	A/Hunan/09193/2014	H7N9	2014
c3	EPI_ISL_192425	3.71182	-0.37851	A/Jiangsu/09389/2014	H7N9	2014
c3	EPI_ISL_192427	3.71182	-0.37851	A/Fujian/8/2014	H7N9	2014
c3	EPI_ISL_192428	3.71182	-0.37851	A/Fujian/7/2014	H7N9	2014
c3	EPI_ISL_192429	3.69903	-0.373931	A/Fujian/6/2014	H7N9	2014
c3	EPI_ISL_192430	3.71182	-0.37851	A/Jiangsu/09049/2014	H7N9	2014
c3	EPI_ISL_192431	3.71182	-0.37851	A/Jiangsu/09043/2014	H7N9	2014
c3	EPI_ISL_192432	3.71182	-0.37851	A/Jiangsu/09041/2014	H7N9	2014
c3	EPI_ISL_192436	3.71182	-0.37851	A/Hunan/07833/2014	H7N9	2014
c3	EPI_ISL_192438	3.71182	-0.37851	A/Hunan/08963/2014	H7N9	2014
c3	EPI_ISL_192439	3.71182	-0.37851	A/Zhejiang/07807/2014	H7N9	2014
c3	EPI_ISL_192440	3.58692	2.08024	A/Zhejiang/07803/2014	H7N9	2014
c3	EPI_ISL_192441	3.71182	-0.37851	A/Zhejiang/07802/2014	H7N9	2014
c3	EPI_ISL_192442	3.71182	-0.37851	A/Zhejiang/07801/2014	H7N9	2014
c3	EPI_ISL_192443	3.71182	-0.37851	A/Zhejiang/07800/2014	H7N9	2014
c3	EPI_ISL_192444	3.71182	-0.37851	A/Zhejiang/6/2014	H7N9	2014
c3	EPI_ISL_192445	3.71182	-0.37851	A/Zhejiang/5/2014	H7N9	2014
c3	EPI_ISL_192446	3.71182	-0.37851	A/Zhejiang/4/2014	H7N9	2014
c3	EPI_ISL_192447	2.777	0.0434347	A/Zhejiang/3/2014	H7N9	2014
c3	EPI_ISL_192448	3.71182	-0.37851	A/Zhejiang/2/2014	H7N9	2014
c3	EPI_ISL_192450	3.15025	0.36793	A/Fujian/2/2014	H7N9	2014
c3	EPI_ISL_192451	3.71182	-0.37851	A/Fujian/1/2014	H7N9	2014
c3	EPI_ISL_192454	3.13574	-0.334727	A/Guangdong/037/2014	H7N9	2014
c3	EPI_ISL_192458	3.13574	-0.334727	A/Guangdong/034/2014	H7N9	2014
c3	EPI_ISL_192459	3.13574	-0.334727	A/Guangdong/036/2014	H7N9	2014
c3	EPI_ISL_192460	3.13574	-0.334727	A/Guangdong/035/2014	H7N9	2014
c3	EPI_ISL_192461	3.13574	-0.334727	A/Guangdong/033/2014	H7N9	2014
c3	EPI_ISL_192462	3.13574	-0.334727	A/Guangdong/02125/2014	H7N9	2014
c3	EPI_ISL_192464	3.13574	-0.334727	A/Guangdong/02620/2014	H7N9	2014
c3	EPI_ISL_192465	3.13574	-0.334727	A/Guangdong/24999/2013	H7N9	2013
c3	EPI_ISL_192466	3.37761	-0.425127	A/Guangdong/24997/2013	H7N9	2013
c3	EPI_ISL_192469	3.95369	-0.468909	A/Beijing/40610/2015	H7N9	2015
c3	EPI_ISL_192471	3.71182	-0.37851	A/Anhui/40094/2015	H7N9	2015
c3	EPI_ISL_192484	3.55614	0.654573	A/Anhui/33227/2015	H7N9	2015
c3	EPI_ISL_192487	3.71182	-0.37851	A/Guangdong/15SF054/2015	H7N9	2015
c3	EPI_ISL_192488	3.23974	-0.308041	A/Guangdong/15SF055/2015	H7N9	2015
c3	EPI_ISL_192492	3.71182	-0.37851	A/Anhui/33228/2015	H7N9	2015
c3	EPI_ISL_192493	3.71182	-0.37851	A/Anhui/33223/2015	H7N9	2015
c3	EPI_ISL_192494	3.71182	-0.37851	A/Anhui/33224/2015	H7N9	2015
c3	EPI_ISL_192497	3.71182	-0.37851	A/Zhejiang/8/2015	H7N9	2015
c3	EPI_ISL_192498	3.71182	-0.37851	A/Zhejiang/7/2015	H7N9	2015
c3	EPI_ISL_192499	3.71182	-0.37851	A/Shandong-Taian/01/2015	H7N9	2015
c3	EPI_ISL_192502	3.20444	-0.160673	A/Fujian/27/2015	H7N9	2015
c3	EPI_ISL_192503	3.71182	-0.37851	A/Zhejiang/11/2015	H7N9	2015
c3	EPI_ISL_192504	3.71182	-0.37851	A/Zhejiang/10/2015	H7N9	2015
c3	EPI_ISL_192505	3.71182	-0.37851	A/Zhejiang/9/2015	H7N9	2015
c3	EPI_ISL_194259	3.71182	-0.37851	A/Anhui/1-YK_RG12/2013	H7N9	2013
c3	EPI_ISL_194278	3.71182	-0.37851	A/Anhui/1-YK_RG31/2013	H7N9	2013
c3	EPI_ISL_194283	3.71182	-0.37851	A/Anhui/1-YK_RG36/2013	H7N9	2013
c3	EPI_ISL_194286	3.71182	-0.37851	A/Anhui/1-YK_RG39/2013	H7N9	2013
c3	EPI_ISL_194305	3.71182	-0.37851	A/Anhui/1-YK_RG58/2013	H7N9	2013
c3	EPI_ISL_194334	3.71182	-0.37851	A/Anhui/1-YK_RG87/2013	H7N9	2013
c3	EPI_ISL_194340	3.71182	-0.37851	A/Anhui/1-YK_RG93/2013	H7N9	2013
c3	EPI_ISL_194352	3.71182	-0.37851	A/Anhui/1-YK_RG76/2013	H7N9	2013
c3	EPI_ISL_194353	3.71182	-0.37851	A/Anhui/1-YK_RG106/2013	H7N9	2013
c3	EPI_ISL_194360	3.71182	-0.37851	A/Anhui/1-YK_RG113/2013	H7N9	2013
c3	EPI_ISL_194368	3.71182	-0.37851	A/Anhui/1-YK_RG121/2013	H7N9	2013
c3	EPI_ISL_194370	3.71182	-0.37851	A/Anhui/1-YK_RG123/2013	H7N9	2013
c3	EPI_ISL_194372	3.71182	-0.37851	A/Anhui/1-YK_RG105/2013	H7N9	2013
c3	EPI_ISL_194373	3.71182	-0.37851	A/Anhui/1-YK_RG125/2013	H7N9	2013
c3	EPI_ISL_194377	3.71182	-0.37851	A/Anhui/1-YK_RG130/2013	H7N9	2013
c3	EPI_ISL_194379	3.71182	-0.37851	A/Anhui/1-YK_RG132/2013	H7N9	2013
c3	EPI_ISL_194382	3.71182	-0.37851	A/Anhui/1-YK_RG135/2013	H7N9	2013
c3	EPI_ISL_194383	3.71182	-0.37851	A/Anhui/1-YK_RG134/2013	H7N9	2013
c3	EPI_ISL_194387	3.71182	-0.37851	A/Anhui/1-YK_RG140/2013	H7N9	2013
c3	EPI_ISL_194388	3.71182	-0.37851	A/Anhui/1-YK_RG141/2013	H7N9	2013
c3	EPI_ISL_194402	3.71363	-0.202881	A/Anhui/1-YK_RG155/2013	H7N9	2013
c3	EPI_ISL_194403	3.71363	-0.202881	A/Anhui/1-YK_RG156/2013	H7N9	2013
c3	EPI_ISL_194414	3.71182	-0.37851	A/Anhui/1-YK_RG167/2013	H7N9	2013
c3	EPI_ISL_194415	3.71182	-0.37851	A/Anhui/1-YK_RG168/2013	H7N9	2013
c3	EPI_ISL_194416	3.71182	-0.37851	A/Anhui/1-YK_RG169/2013	H7N9	2013
c3	EPI_ISL_194417	3.71182	-0.37851	A/Anhui/1-YK_RG170/2013	H7N9	2013
c3	EPI_ISL_194421	3.71182	-0.37851	A/Anhui/1-YK_RG174/2013	H7N9	2013
c3	EPI_ISL_194422	3.71182	-0.37851	A/Anhui/1-YK_RG176/2013	H7N9	2013
c3	EPI_ISL_194425	3.71182	-0.37851	A/Anhui/1-YK_RG179/2013	H7N9	2013
c3	EPI_ISL_194431	3.71363	-0.202881	A/Anhui/1-YK_RG185/2013	H7N9	2013
c3	EPI_ISL_194432	3.71363	-0.202881	A/Anhui/1-YK_RG186/2013	H7N9	2013
c3	EPI_ISL_194439	3.71363	-0.202881	A/Anhui/1-YK_RG193/2013	H7N9	2013
c3	EPI_ISL_194445	3.71182	-0.37851	A/Anhui/1-YK_RG199/2013	H7N9	2013
c3	EPI_ISL_195294	0.132428	-0.46863	A/Yunnan/0127/2015	H5N6	2015
c3	EPI_ISL_203644	2.85633	6.37677	A/Hunan/44558/2015	H9N2	2015
